# Supplementary material for: An observational study demonstrates human-adapted Staphylococcus aureus strains have a higher frequency of antibiotic resistance compared to cattle-adapted strains isolated from dairy farms making farmstead cheese
Source: BMC Vet Res. 2024 Feb 27;20:75. doi: 10.1186/s12917-024-03910-6 (PMC10898128; doi:10.1186/s12917-024-03910-6)
Supplement: Supplementary file 1 — Supplementary Material 1. [file 12917_2024_3910_MOESM1_ESM.xlsx]

## Sheet: Deduplicated isolates
farmID	farm	isolate#	S_source	detail_source	ST	ClonalComplex	number of isolates of strain from this source	Types_of_farm	blaZ	PenicillinMIC	PenicillinZonedia	PenicillinRes	Tet_Zone_dia	TetMIC	Tetracycline	ErytZone	ErytMIC	Erythro	PirlZone	PirlMIC	Pirlimycin	LincZone	Lincomycin	SDM_MIC	SDM	CephalothinZone	CephalothinMIC	Cephalothin	CeftiofurZone	CeftiofurMIC	Ceftiofur	OxacillinZone	OxacillinMIC	Oxacillin	PenNovMIC	Penicillin/Novobiocin	CefoxitinZone	Cefoxitin	GentamicinZone	Gentamicin	ClindamycinZone	Clindamycin	VancomycinZone	Vancomycin	AmoxyClavZone	AmoxyClav	EnroZone	Enrofloxacin	CefazolinZone
1	AC-1	7	Cow	AC-1:Cow1	ST352	97	1	Conventional	neg	≤ 0.12	42	S	26	≤ 1	S	32	≤0.25	S	26	≤0.5	S	22	S	>256	R	36	≤2	S	32	1	S	22	≤2	S	≤ 1/2	S	30	S	26	S	30	S	20	S	40	S	26	S	34
1	AC-1	8	Cow	AC-1:Cow2	ST5956	151	1	Conventional	neg	≤ 0.12	50	S	24	≤ 1	S	32	≤0.25	S	28	≤0.5	S	24	S	>256	R	44	≤2	S	32	≤0.5	S	20	≤2	S	≤ 1/2	S	30	S	30	S	32	S	24	S	46	S	32	S	44
1	AC-1	15	BTM		ST5956	151	1	Conventional	neg	≤ 0.12	50	S	24	≤ 1	S	28	≤0.25	S	32	≤0.5	S	20	I	>256	R	44	≤2	S	34	≤0.5	S	22	≤2	S	≤ 1/2	S	34	S	28	S	28	S	20	S	50	S	30	S	44
1	AC-1	37	BTM		ST5956	151	1	Conventional	neg	≤ 0.12	48	S	30	≤ 1	S	30	≤0.25	S	26	≤0.5	S	22	S	>256	R	42	≤2	S	34	≤0.5	S	20	≤2	S	≤ 1/2	S	34	S	28	S	30	S	22	S	50	S	32	S	42
1	AC-1	35	Human nose	AC-1:Human1	ST8	8	1	Conventional	pos	1	18	R	25	≤ 1	S	26	≤0.25	S	22	≤0.5	S	19	I	>256	R	32	≤2	S	30	1	S	15	≤2	S	≤ 1/2	S	26	S	23	S	28	S	18	S	28	S	29	S	26
2	AC-2	CP24	Human hand	AC-2:Human1	ST5	5	1	Conventional	pos	0.5	15	R	24	≤ 1	S	20	0.5	S	19	1	S	15	I	>256	R	27	≤2	S	27	1	S	17	≤2	S	≤ 1/2	S	27	S	18	S	20	S	17	S	24	S	24	S	44
2	AC-2	CP25	Human hand	AC-2:Human2	ST5	5	1	Conventional	pos	0.5	14	R	25	≤ 1	S	9	>4	R	19	≤0.5	S	17	I	>256	R	28	≤2	S	29	1	S	18	≤2	S	≤ 1/2	S	26	S	19	S	22	S	17	S	25	S	24	S	42
2	AC-2	CP26	Human nose	AC-2:Human1	ST30	30	1	Conventional	pos	>8	14	R	25	2	S	10	>4	R	18	≤0.5	S	18	I	≤32	S	28	≤2	S	30	1	S	18	≤2	S	≤ 1/2	S	30	S	22	S	21	S	18	S	24	S	28	S	42
2	AC-2	CP27	Human nose	AC-2:Human2	ST5	5	1	Conventional	pos	0.5	16	R	25	≤ 1	S	9	>4	R	19	≤0.5	S	16	I	>256	R	25	≤2	S	28	1	S	18	≤2	S	2/4	S	25	S	20	S	22	S	17	S	25	S	25	S	44
2	AC-2	CP57	Human nose	AC-2:Human3	ST5	5	1	Conventional	pos	8	13	R	25	≤ 1	S	24	0.5	S	19	≤0.5	S	16	I	≤32	S	25	≤2	S	30	1	S	14	≤2	S	≤ 1/2	S	28	S	20	S	21	S	16	S	22	S	28	S	42
2	AC-2	CP65	Human nose	AC-2:Human4	ST5	5	1	Conventional	neg	≤ 0.12	46	S	25	≤ 1	S	25	2	S	19	≤0.5	S	17	I	>256	R	44	≤2	S	65	1	S	27	≤2	S	≤ 1/2	S	28	S	21	S	22	S	17	S	42	S	26	S	38
2	AC-2	CP30	BTM		ST3028	97	2	Conventional	neg	≤ 0.12	35	S	26	≤ 1	S	25	≤0.25	S	20	≤0.5	S	18	I	≤32	S	36	≤2	S	23	1	S	20	≤2	S	≤ 1/2	S	26	S	20	S	22	S	17	S	34	S	25	S	38
2	AC-2	CP55	Cow	AC-2:Cow1	ST3028	97	4	Conventional	neg	≤ 0.12	40	S	26	≤ 1	S	23	≤0.25	S	19	≤0.5	S	19	I	64	S	36	≤2	S	24	≤0.5	S	22	≤2	S	≤ 1/2	S	25	S	21	S	23	S	17	S	36	S	26	S	42
3	AC-3	CP11	Cow	AC-3:Cow1	ST151	151	1	Conventional	neg	≤ 0.12	50	S	30	≤ 1	S	26	≤0.25	S	20	≤0.5	S	21	S	>256	R	48	≤2	S	33	≤0.5	S	29	≤2	S	≤ 1/2	S	32	S	27	S	25	S	21	S	44	S	31	S	36
3	AC-3	CP12	Cow	AC-3:Cow2	ST151	151	2	Conventional	neg	≤ 0.12	50	S	31	≤ 1	S	30	≤0.25	S	23	≤0.5	S	19	I	>256	R	48	≤2	S	38	≤0.5	S	30	≤2	S	≤ 1/2	S	30	S	27	S	26	S	22	S	48	S	31	S	36
3	AC-3	CP14	Cow	AC-3:Cow3	ST151	151	2	Conventional	neg	≤ 0.12	50	S	27	2	S	28	1	S	19	≤0.5	S	19	I	>256	R	44	≤2	S	35	≤0.5	S	28	≤2	S	≤ 1/2	S	30	S	31	S	26	S	21	S	42	S	30	S	38
3	AC-3	CP15	Cow	AC-3:Cow4	ST3028	97	1	Conventional	neg	≤ 0.12	38	S	28	≤ 1	S	27	≤0.25	S	23	2	S	22	S	>256	R	34	≤2	S	27	1	S	22	≤2	S	≤ 1/2	S	26	S	25	S	25	S	19	S	32	S	28	S	35
3	AC-3	CP16	Cow	AC-3:Cow4	ST3028	97	1	Conventional	neg	≤ 0.12	38	S	26	≤ 1	S	21	≤0.25	S	19	≤0.5	S	18	I	128	S	40	4	S	26	1	S	22	≤2	S	≤ 1/2	S	28	S	20	S	21	S	18	S	40	S	29	S	36
3	AC-3	CP17	Cow	AC-3:Cow4	ST3028	97	1	Conventional	neg	≤ 0.12	40	S	25	≤ 1	S	25	≤0.25	S	19	≤0.5	S	18	I	>256	R	38	≤2	S	25	1	S	24	≤2	S	≤ 1/2	S	27	S	21	S	21	S	18	S	38	S	27	S	38
3	AC-3	CP18	Cow	AC-3:Cow5	ST3021	97	1	Conventional	neg	≤ 0.12	40	S	25	≤ 1	S	23	≤0.25	S	19	1	S	15	I	>256	R	36	≤2	S	33	1	S	28	≤2	S	≤ 1/2	S	32	S	20	S	22	S	18	S	40	S	26	S	40
3	AC-3	CP20	Cow	AC-3:Cow6	ST3028	97	1	Conventional	neg	≤ 0.12	38	S	28	4	S	23	≤0.25	S	19	≤0.5	S	16	I	≤32	S	34	≤2	S	24	1	S	21	≤2	S	≤ 1/2	S	24	S	21	S	22	S	17	S	31	S	28	S	44
3	AC-3	CP21	Cow	AC-3:Cow4	ST3028	97	1	Conventional	neg	≤ 0.12	40	S	25	≤ 1	S	24	≤0.25	S	20	≤0.5	S	21	S	≤32	S	34	≤2	S	24	1	S	26	≤2	S	≤ 1/2	S	30	S	23	S	24	S	18	S	32	S	30	S	42
3	AC-3	CP31	BTM		ST3028	97	1	Conventional	neg	≤ 0.12	40	S	25	≤ 1	S	26	≤0.25	S	19	≤0.5	S	19	I	>256	R	38	≤2	S	24	1	S	18	≤2	S	≤ 1/2	S	26	S	20	S	22	S	16	S	36	S	28	S	44
3	AC-3	CP32	BTM		ST151	151	1	Conventional	neg	≤ 0.12	44	S	26	4	S	23	1	S	18	≤0.5	S	16	I	>256	R	44	≤2	S	34	≤0.5	S	21	≤2	S	≤ 1/2	S	30	S	23	S	23	S	19	S	46	S	30	S	38
3	AC-3	CP38	BTM		ST151	151	1	Conventional	neg	≤ 0.12	46	S	25	2	S	24	≤0.25	S	19	≤0.5	S	16	I	128	S	46	4	S	30	1	S	25	≤2	S	≤ 1/2	S	30	S	23	S	22	S	19	S	40	S	30	S	38
3	AC-3	CP37	BTM		ST3021	97	1	Conventional	neg	≤ 0.12	43	S	27	≤ 1	S	25	≤0.25	S	22	1	S	16	I	>256	R	40	4	S	31	1	S	27	≤2	S	4/8	S	34	S	22	S	26	S	18	S	42	S	30	S	38
3	AC-3	CP48	Cow	AC-3:Cow7	ST8	8	1	Conventional	pos	1	15	R	26	≤ 1	S	24	≤0.25	S	20	2	S	16	I	64	S	27	≤2	S	26	1	S	16	≤2	S	≤ 1/2	S	25	S	21	S	23	S	17	S	20	S	27	S	32
5	AC-5	1	Cow	AC-5:Cow1	ST3021	97	2	Conventional	neg	≤ 0.12	40	S	28	≤ 1	S	30	≤0.25	S	22	≤0.5	S	22	S	>256	R	38	≤2	S	32	1	S	20	≤2	S	≤ 1/2	S	32	S	28	S	32	S	18	S	40	S	32	S	36
5	AC-5	27	Cow	AC-5:Cow2	ST352	97	1	Conventional	neg	≤ 0.12	40	S	28	≤ 1	S	32	≤0.25	S	22	≤0.5	S	20	I	>256	R	34	≤2	S	32	1	S	20	≤2	S	≤ 1/2	S	28	S	24	S	26	S	18	S	42	S	30	S	36
5	AC-5	44	Human nose	AC-5:Human1	ST5	5	4	Conventional	pos	0.5	20	R	30	≤ 1	S	32	0.5	S	20	≤0.5	S	24	S	>256	R	30	≤2	S	30	1	S	18	≤2	S	≤ 1/2	S	31	S	24	S	28	S	19	S	30	S	28	S	28
5	AC-5	71	Human nose	AC-5:Human1	ST5	5	3	Conventional	pos	0.5	20	R	25	≤ 1	S	28	1	S	24	≤0.5	S	19	I	>256	R	30	≤2	S	30	1	S	16	≤2	S	≤ 1/2	S	26	S	23	S	26	S	18	S	27	S	26	S	27
5	AC-5	54	Human hand	AC-5:Human1	ST5957	5	1	Conventional	pos	>8	18	R	28	≤ 1	S	28	1	S	20	≤0.5	S	20	I	>256	R	26	4	S	32	1	S	20	≤2	S	≤ 1/2	S	28	S	22	S	30	S	20	S	26	S	32	S	30
5	AC-5	56	Human hand	AC-5:Human1	ST5957	5	2	Conventional	pos	>8	12	R	26	≤ 1	S	32	≤0.25	S	28	≤0.5	S	24	S	>256	R	28	4	S	28	1	S	16	≤2	S	≤ 1/2	S	28	S	26	S	30	S	18	S	26	S	30	S	30
6	AC-6	93	Human hand	AC-6:Human1	ST398	398	2	Conventional	neg	≤ 0.12	39	S	27	≤ 1	S	7	>4	R	19	≤0.5	S	15	I	>256	R	38	≤2	S	32	1	S	17	≤2	S	≤ 1/2	S	26	S	25	S	26	S	20	S	38	S	28	S	37
6	AC-6	110	Human nose	AC-6:Human1	ST398	398	4	Conventional	neg	≤ 0.12	38	S	29	≤ 1	S	7	>4	R	24	≤0.5	S	15	I	>256	R	38	≤2	S	34	1	S	15	≤2	S	≤ 1/2	S	26	S	26	S	24	S	20	S	38	S	30	S	37
6	AC-6	111	Human nose	AC-6:Human1	ST398	398	1	Conventional	neg	≤ 0.12	40	S	30	≤ 1	S	8	>4	R	18	≤0.5	S	7	R	>256	R	36	≤2	S	34	1	S	18	≤2	S	≤ 1/2	S	26	S	26	S	24	S	20	S	40	S	26	S	35
6	AC-6	23A	BTM		ST151	151	3	Conventional	neg	≤ 0.12	44	S	30	≤ 1	S	30	≤0.25	S	7	4	R	6	R	≤32	S	46	≤2	S	34	≤0.5	S	18	≤2	S	≤ 1/2	S	26	S	28	S	21	S	22	S	42	S	32	S	42
7	AC-7	3	Human nose	AC-7:Human1	ST5	5	3	Conventional	neg	≤ 0.12	42	S	28	≤ 1	S	32	0.5	S	24	≤0.5	S	20	I	≤32	S	36	≤2	S	30	1	S	20	≤2	S	≤ 1/2	S	32	S	24	S	30	S	20	S	38	S	32	S	42
7	AC-7	17	Human hand	AC-7:Human1	ST5	5	2	Conventional	neg	≤ 0.12	48	S	30	≤ 1	S	28	≤0.25	S	26	≤0.5	S	22	S	≤32	S	32	≤2	S	30	1	S	20	≤2	S	≤ 1/2	S	30	S	32	S	30	S	20	S	40	S	32	S	46
7	AC-7	36	Cow	AC-7:Cow1	ST151	151	1	Conventional	neg	≤ 0.12	50	S	26	≤ 1	S	30	≤0.25	S	24	≤0.5	S	20	I	≤32	S	44	≤2	S	34	≤0.5	S	21	≤2	S	≤ 1/2	S	30	S	26	S	30	S	20	S	46	S	32	S	42
7	AC-7	44	Cow	AC-7:Cow2	ST151	151	5	Conventional	neg	≤ 0.12	50	S	30	≤ 1	S	28	≤0.25	S	24	≤0.5	S	26	S	≤32	S	48	≤2	S	39	≤0.5	S	22	≤2	S	≤ 1/2	S	28	S	24	S	30	S	20	S	52	S	30	S	42
7	AC-7	53	BTM		ST151	151	5	Conventional	neg	≤ 0.12	44	S	26	≤ 1	S	32	≤0.25	S	36	≤0.5	S	22	S	≤32	S	42	≤2	S	34	≤0.5	S	22	≤2	S	≤ 1/2	S	28	S	26	S	28	S	22	S	48	S	30	S	44
8	AC-8	TF-A001	Cow	AC-8:Cow1	ST3028	97	1	Organic	neg	≤ 0.12	44	S	29	≤ 1	S	27	0.5	S	25	≤0.5	S	22	S	>256	R	40	≤2	S	27	1	S	21	≤2	S	≤ 1/2	S	26	S	25	S	28	S	20	S	36	S	28	S	32
8	AC-8	TF-A055	Cow	AC-8:Cow2	ST3028	97	1	Organic	neg	≤ 0.12	44	S	30	≤ 1	S	27	≤0.25	S	22	≤0.5	S	21	S	64	S	44	≤2	S	30	≤0.5	S	25	≤2	S	≤ 1/2	S	29	S	25	S	27	S	18	S	42	S	32	S	34
8	AC-8	TF-A056	Cow	AC-8:Cow3	ST151	151	1	Organic	neg	≤ 0.12	50	S	25	≤ 1	S	26	≤0.25	S	22	≤0.5	S	20	I	>256	R	46	≤2	S	33	≤0.5	S	26	≤2	S	≤ 1/2	S	28	S	25	S	26	S	19	S	46	S	31	S	36
8	AC-8	TF-A058	BTM		ST151	151	1	Organic	neg	≤ 0.12	40	S	25	≤ 1	S	21	≤0.25	S	21	≤0.5	S	20	I	>256	R	44	≤2	S	32	≤0.5	S	26	≤2	S	≤ 1/2	S	25	S	26	S	25	S	18	S	44	S	32	S	2
8	AC-8	TF-A145	BTM		ST3028	97	1	Organic	neg	≤ 0.12	44	S	25	≤ 1	S	27	≤0.25	S	20	≤0.5	S	21	S	>256	R	40	≤2	S	32	≤0.5	S	24	≤2	S	≤ 1/2	S	27	S	26	S	25	S	20	S	36	S	31	S	32
8	AC-8	TF-A173	Human nose	AC-8:Human1	ST45	45	1	Organic	neg	≤ 0.12	40	S	27	≤ 1	S	26	≤0.25	S	20	≤0.5	S	18	I	>256	R	39	≤2	S	32	≤0.5	S	24	≤2	S	≤ 1/2	S	27	S	26	S	26	S	18	S	36	S	30	S	36
9	AC-9	29	Human hand	AC-9:Human1	ST352	97	1	Conventional	neg	≤ 0.12	38	S	28	≤ 1	S	28	0.5	S	24	≤0.5	S	20	I	>256	R	40	≤2	S	32	1	S	19	≤2	S	≤ 1/2	S	28	S	26	S	30	S	20	S	42	S	32	S	36
10	AC-10	CB181	Human nose	AC-10:Human1	ST30	30	3	Conventional	pos	4	19	R	32	≤ 1	S	6	>4	R	22	≤0.5	S	21	S	≤32	S	32	≤2	S	39	1	S	19	≤2	S	≤ 1/2	S	31	S	26	S	31	S	20	S	24	S	34	S	34
10	AC-10	CB184	Human hand	AC-10:Human1	ST30	30	1	Conventional	pos	4	18	R	34	≤ 1	S	6	>4	R	27	≤0.5	S	25	S	≤32	S	30	≤2	S	36	≤0.5	S	22	≤2	S	≤ 1/2	S	32	S	22	S	31	S	18	S	23	S	31	S	32
10	AC-10	CB22	Cow	AC10:Cow1	ST3028	97	1	Conventional	neg	≤ 0.12	50	S	38	≤ 1	S	37	≤0.25	S	33	≤0.5	S	30	S	>256	R	46	≤2	S	35	1	S	28	≤2	S	≤ 1/2	S	34	S	32	S	39	S	25	S	40	S	40	S	38
12	AC-12	1	Cow	AC12:Cow1	ST5958	97	4	Conventional	neg	≤ 0.12	34	S	29	≤ 1	S	30	0.5	S	22	≤0.5	S	16	I	>256	R	34	≤2	S	28	1	S	15	≤2	S	≤ 1/2	S	25	S	26	S	26	S	20	S	40	S	30	S	34
12	AC-12	4	Cow	AC12:Cow1	ST5958	97	1	Conventional	neg	≤ 0.12	42	S	30	≤ 1	S	30	0.5	S	22	≤0.5	S	21	S	>256	R	36	≤2	S	29	1	S	16	≤2	S	≤ 1/2	S	26	S	26	S	28	S	20	S	42	S	30	S	36
12	AC-12	9	Cow	AC12:Cow2	ST5958	97	1	Conventional	neg	≤ 0.12	40	S	27	≤ 1	S	28	≤0.25	S	22	≤0.5	S	19	I	>256	R	36	≤2	S	29	1	S	15	≤2	S	≤ 1/2	S	25	S	25	S	26	S	20	S	40	S	24	S	36
12	AC-12	10	Cow	AC12:Cow2	ST5958	97	1	Conventional	neg	≤ 0.12	40	S	29	≤ 1	S	32	≤0.25	S	24	≤0.5	S	21	S	>256	R	36	≤2	S	31	1	S	16	≤2	S	≤ 1/2	S	27	S	28	S	28	S	20	S	42	S	32	S	36
12	AC-12	13	Cow	AC12:Cow3	ST5958	97	1	Conventional	neg	≤ 0.12	40	S	29	≤ 1	S	30	≤0.25	S	24	≤0.5	S	18	I	>256	R	36	≤2	S	30	1	S	16	≤2	S	≤ 1/2	S	26	S	25	S	38	S	20	S	40	S	30	S	36
12	AC-12	15	Cow	AC12:Cow3	ST5958	97	1	Conventional	neg	≤ 0.12	41	S	28	≤ 1	S	30	0.5	S	22	≤0.5	S	21	S	>256	R	36	≤2	S	30	1	S	15	≤2	S	≤ 1/2	S	25	S	25	S	26	S	20	S	40	S	30	S	35
12	AC-12	18	Cow	AC12:Cow4	ST5958	97	1	Conventional	neg	≤ 0.12	40	S	31	≤ 1	S	30	≤0.25	S	24	≤0.5	S	19	I	>256	R	38	≤2	S	30	1	S	18	≤2	S	≤ 1/2	S	26	S	26	S	28	S	20	S	42	S	32	S	36
12	AC-12	31	BTM		ST5958	97	11	Conventional	neg	≤ 0.12	38	S	28	≤ 1	S	24	0.5	S	22	≤0.5	S	18	I	>256	R	37	≤2	S	31	1	S	15	≤2	S	≤ 1/2	S	26	S	26	S	27	S	19	S	42	S	32	S	33
12	AC-12	45	Human nose	AC-12:Human1	ST7	7	9	Conventional	pos	>8	16	R	8	>8	R	28	0.5	S	28	≤0.5	S	21	S	>256	R	30	≤2	S	34	1	S	14	≤2	S	≤ 1/2	S	26	S	25	S	30	S	21	S	25	S	28	S	26
13	AC-13	13	BTM		ST3028	97	2	Conventional	neg	≤ 0.12	34	S	30	≤ 1	S	28	≤0.25	S	20	≤0.5	S	22	S	≤32	S	36	≤2	S	28	1	S	18	≤2	S	≤ 1/2	S	28	S	24	S	38	S	22	S	40	S	30	S	34
14	AC-14	18	Human nose	AC-14:Human1	ST72	8	2	Organic	pos	4	20	R	28	≤ 1	S	30	0.5	S	21	≤0.5	S	18	I	>256	R	31	≤2	S	30	1	S	17	≤2	S	≤ 1/2	S	25	S	26	S	21	S	21	S	25	S	30	S	30
14	AC-14	22	Human nose	AC-14:Human1	ST5957	5	1	Organic	pos	>8	16	R	27	≤ 1	S	30	0.5	S	22	≤0.5	S	20	I	>256	R	30	≤2	S	30	1	S	17	≤2	S	≤ 1/2	S	27	S	23	S	27	S	19	S	24	S	32	S	30
14	AC-14	23	Human nose	AC-14:Human1	ST72	8	3	Organic	pos	>8	18	R	26	≤ 1	S	26	0.5	S	21	≤0.5	S	21	S	>256	R	29	≤2	S	31	1	S	15	≤2	S	≤ 1/2	S	25	S	24	S	27	S	20	S	24	S	28	S	27
14	AC-14	33	BTM		ST5	5	3	Organic	pos	0.5	21	R	29	≤ 1	S	32	0.5	S	22	≤0.5	S	21	S	>256	R	34	≤2	S	32	1	S	18	≤2	S	≤ 1/2	S	25	S	25	S	30	S	21	S	30	S	30	S	28
14	AC-14	44	BTM		ST151	151	1	Organic	neg	≤ 0.12	46	S	26	≤ 1	S	32	≤0.25	S	25	≤0.5	S	18	I	≤32	S	48	≤2	S	33	≤0.5	S	18	≤2	S	≤ 1/2	S	26	S	25	S	26	S	20	S	50	S	26	S	42
14	AC-14	45	BTM		ST151	151	1	Organic	neg	≤ 0.12	42	S	30	≤ 1	S	32	≤0.25	S	24	≤0.5	S	22	S	≤32	S	42	≤2	S	33	≤0.5	S	20	≤2	S	≤ 1/2	S	24	S	24	S	30	S	21	S	46	S	32	S	42
15	AC-15	6	BTM		ST3028	97	2	Organic	neg	≤ 0.12	46	S	28	≤ 1	S	30	≤0.25	S	22	≤0.5	S	26	S	≤32	S	36	≤2	S	28	1	S	22	≤2	S	≤ 1/2	S	28	S	30	S	30	S	20	S	38	S	34	S	37
15	AC-15	8	BTM		ST151	151	1	Organic	neg	≤ 0.12	44	S	28	≤ 1	S	26	≤0.25	S	24	≤0.5	S	20	I	≤32	S	44	≤2	S	32	≤0.5	S	16	≤2	S	≤ 1/2	S	22	S	24	S	25	S	20	S	40	S	30	S	42
15	AC-15	20	BTM		ST151	151	1	Organic	neg	≤ 0.12	46	S	26	≤ 1	S	34	≤0.25	S	24	1	S	20	I	>256	R	46	≤2	S	32	1	S	16	≤2	S	≤ 1/2	S	27	S	24	S	28	S	21	S	46	S	30	S	38
15	AC-15	58	Cow	AC15:Cow1	ST3028	97	1	Organic	neg	≤ 0.12	42	S	30	2	S	26	≤0.25	S	25	≤0.5	S	20	I	64	S	40	≤2	S	32	≤0.5	S	18	≤2	S	≤ 1/2	S	26	S	25	S	27	S	21	S	36	S	30	S	35
15	AC-15	66	Cow	AC15:Cow2	ST151	151	2	Organic	neg	≤ 0.12	42	S	28	≤ 1	S	24	≤0.25	S	22	≤0.5	S	20	I	>256	R	42	≤2	S	32	≤0.5	S	19	≤2	S	≤ 1/2	S	25	S	26	S	24	S	20	S	40	S	28	S	34
16	AC-16	8	Human nose	AC-16:Human1	ST5957	5	1	Conventional	pos	8	15	R	29	≤ 1	S	29	≤0.25	S	23	≤0.5	S	20	I	≤32	S	32	≤2	S	35	1	S	20	≤2	S	≤ 1/2	S	28	S	25	S	26	S	18	S	23	S	31	S	30
16	AC-16	9	Human nose	AC-16:Human1	ST5957	5	1	Conventional	pos	8	16	R	27	≤ 1	S	29	≤0.25	S	24	≤0.5	S	24	S	≤32	S	30	≤2	S	32	1	S	20	≤2	S	≤ 1/2	S	28	S	26	S	24	S	20	S	24	S	30	S	29
16	AC-16	25	Human nose	AC-16:Human1	ST5957	5	3	Conventional	pos	>8	18	R	30	4	S	30	0.5	S	24	≤0.5	S	24	S	>256	R	30	≤2	S	34	1	S	20	≤2	S	≤ 1/2	S	28	S	25	S	32	S	22	S	24	S	32	S	30
16	AC-16	30	Human nose	AC-16:Human1	ST5957	5	2	Conventional	pos	>8	20	R	28	≤ 1	S	30	0.5	S	20	≤0.5	S	20	I	>256	R	32	≤2	S	36	1	S	18	≤2	S	≤ 1/2	S	28	S	23	S	30	S	20	S	26	S	32	S	32
16	AC-16	33	Human hand	AC-16:Human1	ST5957	5	1	Conventional	pos	>8	16	R	28	≤ 1	S	28	0.5	S	22	≤0.5	S	20	I	>256	R	30	≤2	S	30	1	S	18	≤2	S	≤ 1/2	S	30	S	24	S	30	S	20	S	26	S	32	S	30
18	AC-18	18	Human nose	AC-18:Human1	ST30	30	3	Organic	pos	0.5	28	R	30	≤ 1	S	30	≤0.25	S	20	1	S	18	I	≤32	S	38	≤2	S	30	1	S	20	≤2	S	≤ 1/2	S	32	S	28	S	30	S	22	S	36	S	34	S	36
21	AC-21	CA137	BTM		ST352	97	1	Conventional	neg	≤ 0.12	46	S	27	≤ 1	S	29	≤0.25	S	21	≤0.5	S	17	I	>256	R	46	≤2	S	36	≤0.5	S	29	≤2	S	≤ 1/2	S	40	S	25	S	30	S	19	S	40	S	34	S	32
21	AC-21	CP1	Cow	AC21:Cow1	ST151	151	1	Conventional	neg	≤ 0.12	46	S	30	≤ 1	S	27	≤0.25	S	27	≤0.5	S	24	S	>256	R	44	≤2	S	33	≤0.5	S	26	≤2	S	≤ 1/2	S	30	S	23	S	30	S	20	S	44	S	31	S	32
21	AC-21	CP2	Cow	AC21:Cow2	ST352	97	1	Conventional	neg	0.25	40	S	32	≤ 1	S	30	0.5	S	27	≤0.5	S	18	I	>256	R	40	≤2	S	31	1	S	23	≤2	S	≤ 1/2	S	30	S	26	S	30	S	20	S	40	S	32	S	34
21	AC-21	CP3	Cow	AC21:Cow3	ST151	151	1	Conventional	neg	≤ 0.12	50	S	30	2	S	30	≤0.25	S	28	≤0.5	S	22	S	>256	R	46	≤2	S	37	≤0.5	S	26	≤2	S	≤ 1/2	S	32	S	27	S	31	S	23	S	46	S	36	S	36
21	AC-21	CP4	Cow	AC21:Cow4	ST352	97	2	Conventional	neg	≤ 0.12	46	S	30	4	S	26	≤0.25	S	23	≤0.5	S	20	I	>256	R	40	≤2	S	30	1	S	32	≤2	S	≤ 1/2	S	38	S	24	S	27	S	20	S	40	S	30	S	42
21	AC-21	CP5	Cow	AC21:Cow5	ST151	151	2	Conventional	neg	≤ 0.12	46	S	29	≤ 1	S	27	≤0.25	S	24	≤0.5	S	23	S	>256	R	44	≤2	S	34	≤0.5	S	28	≤2	S	≤ 1/2	S	30	S	26	S	26	S	20	S	46	S	33	S	44
21	AC-21	CP54	Cow	AC21:Cow5	ST151	151	1	Conventional	neg	≤ 0.12	46	S	25	≤ 1	S	23	≤0.25	S	20	1	S	17	I	64	S	44	≤2	S	30	≤0.5	S	20	≤2	S	≤ 1/2	S	27	S	20	S	23	S	18	S	41	S	30	S	40
21	AC-21	CP8	Cow	AC21:Cow6	ST151	151	1	Conventional	neg	≤ 0.12	56	S	29	≤ 1	S	25	≤0.25	S	20	≤0.5	S	20	I	≤32	S	48	≤2	S	34	≤0.5	S	28	≤2	S	≤ 1/2	S	34	S	24	S	26	S	20	S	50	S	36	S	40
28	AC-28	6	Cow	AC28:Cow1	ST151	151	4	Conventional	neg	≤ 0.12	48	S	30	≤ 1	S	30	≤0.25	S	22	≤0.5	S	16	I	>256	R	48	≤2	S	38	≤0.5	S	26	≤2	S	≤ 1/2	S	32	S	28	S	30	S	22	S	46	S	32	S	48
28	AC-28	46	BTM		ST151	151	1	Conventional	neg	≤ 0.12	42	S	28	≤ 1	S	26	≤0.25	S	22	≤0.5	S	20	I	>256	R	42	≤2	S	36	1	S	15	≤2	S	≤ 1/2	S	26	S	28	S	26	S	21	S	46	S	32	S	42
[truncated: 5 more columns]

## Sheet: Antibiotics used in AST
### List of antibiotics used for disk diffusion assay and MIC tests
Ampicillin							Sensititre MIC plates
Penicillin							Antimicrobial Agent	Concentrations used (mg/mL)	Susceptible breakpoint MIC (mg/mL)
Erythromycin							Ampicillin/Penicillin	0.12–8	≤0.25
Cephalothin							Ceftiofur	0.5–4	≤2
Ceftiofur							Cephalothin	2–16	≤8
Pirlimycin							Erythromycin	0.25–4	≤0.5
Tetracycline							Oxacillin	2–4	≤2
Oxacilllin							Penicillin/novobiocin	8/16–1/2	≤1/2
Penicillin/Novobiocin							Pirlimycin	0.5–4	≤2
Sulfadimethoxine							Sulfadimethoxine	32–256	≤256
Cefoxitin							Tetracycline	1–8	≤4
Clindamycin
Gentamicin
Vancomycin
Amoxycilin Clavulanic acid
Enrofloxacin
Lincomycin
Cefazolin
Tilmicosin
Sulftrimethoprim

## Sheet: Multiplex PCR methods
							## Multiplex PCR reaction mixture
## Multiplex PCR reaction							Component	Volume (µl)				### List of primers used for Multiplex PCR
Reaction Condition	Temperature	Time					10x PCR buffer	5				Gene	Primer Sequence	Amplicon size	Reference
Initial Denaturation	95°C	3 min					50 mM MgCl2	3				Thermonuclease (nuc)	F:5’-GCGATTGATGGTGATACGGTT-3’	270 bp	[1]
Denaturation	95°C	30 seconds					10 mM dNTPs	1					R:5’-AGCCAAGCCTTGACGAACTAAAGC-3’
Annealing	55°C	30 seconds					blaZ primer (each)	2.5				Beta-lactamase (blaZ)	F: 5’AAGAGATTTGCCTATGCTTC3’	518 bp	[2]
Extension	72°C	30 seconds					nuc primer (each)	2					R: 5’GCTTGACCACTTTTATCAGC 3’
Final Extension	72°C	10 min					mecA primer (each)	2				Methicillinase (mecA)	F: 5’AACAGGTGAATTATTAGCACTTGTAAG3’	174 bp	[3]
							Template DNA	2.5					R: 5’ATTGCTGTTAATATTTTTTGAGTTGAA 3’
							Taq DNA polymerase	0.4
							Nuclease-free water	25.1				1	Brakstad, O. G.; Aasbakk, K.; Maeland, J. A. Detection of Staphylococcus Aureus by Polymerase Chain Reaction Amplification of the Nuc Gene. J. Clin. Microbiol. 1992, 30 (7), 1654–1660. https://doi.org/10.1128/jcm.30.7.1654-1660.1992.
												2	Haveri, M.; Suominen, S.; Rantala, L.; Honkanen-Buzalski, T.; Pyörälä, S. Comparison of Phenotypic and Genotypic Detection of Penicillin G Resistance of Staphylococcus Aureus Isolated from Bovine Intramammary Infection. Vet. Microbiol. 2005, 106 (1–2), 97–102. https://doi.org/10.1016/j.vetmic.2004.12.015.
												3	Martineau, F.; Picard, F. J.; Lansac, N.; Ménard, C.; Roy, P. H.; Ouellette, M.; Bergeron, M. G. Correlation between the Resistance Genotype Determined by Multiplex PCR Assays and the Antibiotic Susceptibility Patterns of Staphylococcus Aureus and Staphylococcus Epidermidis. Antimicrob. Agents Chemother. 2000, 44 (2), 231–238. https://doi.org/10.1128/AAC.44.2.231-238.2000.

## Sheet: herd-level S. aureus status
herd	btm S. aureus positive	one or more cows in herd S. aureus positive	one or more humans on farm S. aureus positive	herds with all 3 sources positive
AC-1	yes	yes	yes	yes
AC-5	no	yes	yes
AC-6	yes	no	yes
AC-7	yes	yes	yes	yes
AC-9	no	no	yes
AC-12	yes	yes	yes	yes
AC-13	yes	no	no
AC-14	yes	na	yes
AC-15	yes	yes	no
AC-16	no	no	yes
AC-17	no	no	yes
AC-18	no	no	yes
AC-19	no	na	yes
AC-28	yes	yes	no
AC-02	yes	yes	yes	yes
AC-03	yes	yes	no
AC-08	yes	yes	yes	yes
AC-10	no	yes	no
AC-21	yes	yes	no
